# Supplementary material for: Restoration of the Oral Microbiota After Surgery for Head and Neck Squamous Cell Carcinoma Is Associated With Patient Outcomes
Source: Front Oncol. 2021 Oct 6;11:737843. doi: 10.3389/fonc.2021.737843 (PMC8527003; doi:10.3389/fonc.2021.737843)
Supplement: Supplementary file 4 [file Table_1.xlsx]

## Sheet: Table S1
Table S1. Demographic information of HNSCC patients compared to the healthy controls.
Characteristic	HNSCC (N=76)	Healthy (N=76)	p value
Age (yr)
 60	29	31
> 60	47	45	0.8683
Gender
Female	21	21
Male	55	55	1
Smoking
No*	50	50
Yes	26	26	1
Alcohol
No**	58	59
Yes	18	17	1
Site
Oral Cavity	45	NA
Larynx	12	NA
Oropharynx	11	NA
Hypopharynx	5	NA
Nasal Cavity	2	NA
Paranasal Sinus	1	NA	NA
HPV
No	60	NA
Yes***	16	NA	NA
T_Stage
T1	23	NA
T2	20	NA
T3	9	NA
T4	24	NA	NA
N_Stage
N0	40	NA
N1	14	NA
N2	22	NA	NA
Post-Chemo
No	62	NA
Yes	13	NA
NA	1	NA	NA
Post-RT
No	24	NA
Yes	51	NA
NA	1	NA	NA
Died of disease (DOD)
No	14	NA
Yes	62	NA	NA
Relapse
No	58	NA
Yes	18	NA	NA
* No-smokers include never smokers and ex-smokers.
** No-dinkers include never drinkers and ex-drinkers.
*** High risk HPV types only.
