# Supplementary material for: Restoration of the Oral Microbiota After Surgery for Head and Neck Squamous Cell Carcinoma Is Associated With Patient Outcomes
Source: Front Oncol. 2021 Oct 6;11:737843. doi: 10.3389/fonc.2021.737843 (PMC8527003; doi:10.3389/fonc.2021.737843)
Supplement: Supplementary file 5 [file Table_2.xlsx]

## Sheet: Table S2
Table S2. Relative abundance of oral bacterial genus between healthy control, HNSCC patients before surgery (Pre-surgery) and after surgery at 1 (Post-M1), 3 (Post-M3) and 6 months (Post-M6).
				Relative abundance (mean±sd) (%)						Pre-surgery vs Post-M6								Pre-surgery vs Control								﻿Jonckheere-Terpstra test
	Pre-surgery vs Post-M6	Pre-surgery vs Healthy		Pre-surgery	Post-M1	Post-M3	Post-M6	Control		TukeyHSD Difference (%)	TukeyHSD p	MWU p	MWU padj	LDA group	LDA score	LDA padj		TukeyHSD Difference (%)	TukeyHSD p	MWU p	MWU padj	LDA group	LDA score	LDA padj		Pre-surgery→M1→ M3→M6
D_0__Bacteria;D_1__Proteobacteria;D_2__Gammaproteobacteria;D_3__Pasteurellales;D_4__Pasteurellaceae;D_5__Aggregatibacter	Pre-surgery	Healthy Control		0.99±0.20	1.21±0.39	1.33±0.59	0.95±0.43	1.64±0.16		-0.03 (-0.96,0.90)	0.9437	0.01	0.0507	Pre-surgery	3.4047	0.0004		0.66 (0.14,1.17)	0.0124	0	0.0001	Healthy Control	3.4728	0		0.002
D_0__Bacteria;D_1__Patescibacteria;D_2__Gracilibacteria;D_3__Absconditabacteriales (SR1);D_4__candidate division SR1 bacterium MGEHA;D_5__SR1_Oral875	Pre-surgery	Healthy Control		0.22±0.07	0.05±0.05	0.03±0.02	0.01±0.00	0.28±0.07		-0.21 (-0.35,-0.07)	0.0036	0.0002	0.0027	Pre-surgery	3.0541	0.0002		0.06 (-0.13,0.25)	0.5376	0.0007	0.0056	Healthy Control	2.6198	0.0006		0.002
D_0__Bacteria;D_1__Bacteroidetes;D_2__Bacteroidia;D_3__Bacteroidales;D_4__Prevotellaceae;D_5__Prevotella 2	Pre-surgery	Healthy Control		0.18±0.03	0.20±0.05	0.23±0.05	0.10±0.02	0.27±0.03		-0.08 (-0.14,-0.01)	0.0244	0.0464	0.1369	Pre-surgery	2.7646	0.0219		0.09 (0.02,0.17)	0.0197	0.0023	0.0151	Healthy Control	2.6498	0.0023		0.134
D_0__Bacteria;D_1__Bacteroidetes;D_2__Bacteroidia;D_3__Flavobacteriales;D_4__Weeksellaceae;D_5__Bergeyella	Pre-surgery	Healthy Control		0.31±0.11	0.17±0.07	0.15±0.03	0.08±0.02	0.33±0.06		-0.23 (-0.44,-0.02)	0.0345	0	0.0008	Pre-surgery	3.1042	0		0.02 (-0.22,0.27)	0.847	0.0136	0.0599	Healthy Control	2.8	0.0164		0.002
D_0__Bacteria;D_1__Firmicutes;D_2__Clostridia;D_3__Clostridiales;D_4__Ruminococcaceae;D_5__Ruminococcaceae UCG-014	Pre-surgery	Healthy Control		0.12±0.02	0.04±0.03	0.03±0.01	0.03±0.01	0.21±0.04		-0.09 (-0.14,-0.05)	0.0002	0.0001	0.001	Pre-surgery	2.917	0		0.08 (-0.01,0.18)	0.0851	0.014	0.0599	Healthy Control	2.7024	0.0144		0.002
D_0__Bacteria;D_1__Proteobacteria;D_2__Gammaproteobacteria;D_3__Betaproteobacteriales;D_4__Neisseriaceae;D_5__Neisseria	Pre-surgery	Healthy Control		17.31±1.88	17.11±2.27	10.44±1.99	8.81±1.62	20.57±1.48		-8.49 (-13.40,-3.59)	0.0008	0.0001	0.001	Pre-surgery	4.574	0		3.27 (-1.46,8.00)	0.1743	0.0254	0.0937	Healthy Control	4.1978	0.0278		0.002
D_0__Bacteria;D_1__Bacteroidetes;D_2__Bacteroidia;D_3__Bacteroidales;D_4__Porphyromonadaceae;D_5__Porphyromonas	Pre-surgery	Healthy Control		6.02±0.55	3.45±0.60	4.98±0.80	4.23±0.70	7.46±0.50		-1.78 (-3.54,-0.02)	0.047	0.0087	0.0464	Pre-surgery	3.9126	0.0017		1.44 (-0.03,2.91)	0.055	0.0368	0.1126	Healthy Control	3.8696	0.0417		0.008
D_0__Bacteria;D_1__Proteobacteria;D_2__Alphaproteobacteria;D_3__Sphingomonadales;D_4__Sphingomonadaceae;D_5__Sphingomonas	Pre-surgery	Pre-surgery		0.09±0.06	0.08±0.03	0.00±0.00	0.01±0.01	0.00±0.00		-0.08 (-0.20,0.03)	0.1582	0.0332	0.1126	Pre-surgery	2.838	0.0494		-0.09 (-0.20,0.02)	0.1102	0.0006	0.0055	Pre-surgery	2.7534	0.0006		0.008
D_0__Bacteria;D_1__Fusobacteria;D_2__Fusobacteriia;D_3__Fusobacteriales;D_4__Fusobacteriaceae;D_5__Fusobacterium	Pre-surgery	Pre-surgery		8.05±0.84	6.38±1.00	5.82±0.79	5.06±0.62	4.74±0.35		-2.99 (-5.05,-0.92)	0.0048	0.001	0.0079	Pre-surgery	4.1602	0.0021		-3.31 (-5.10,-1.51)	0.0004	0.0044	0.0263	Pre-surgery	4.1964	0.0036		0.012
D_0__Bacteria;D_1__Firmicutes;D_2__Clostridia;D_3__Clostridiales;D_4__Lachnospiraceae;D_5__Butyrivibrio 2	Pre-surgery	Pre-surgery		0.04±0.03	0.00±0.00	0.01±0.00	0.00±0.00	0.03±0.01		-0.04 (-0.09,0.02)	0.1868	0.0046	0.0283	Pre-surgery	2.9374	0.0012		-0.01 (-0.06,0.05)	0.8277	0.0092	0.0456	Pre-surgery	2.3922	0.009		0.002
D_0__Bacteria;D_1__Bacteroidetes;D_2__Bacteroidia;D_3__Flavobacteriales;D_4__Flavobacteriaceae;D_5__Capnocytophaga	Pre-surgery	Pre-surgery		1.55±0.22	1.49±0.35	0.78±0.15	0.69±0.14	0.74±0.09		-0.86 (-1.38,-0.35)	0.0012	0	0.0007	Pre-surgery	3.6732	0.0001		-0.82 (-1.29,-0.34)	0.0008	0.0327	0.1092	Pre-surgery	3.6227	0.0308		0.002
D_0__Bacteria;D_1__Firmicutes;D_2__Clostridia;D_3__Clostridiales;D_4__Peptostreptococcaceae;D_5__Peptoanaerobacter	Pre-surgery	Pre-surgery		0.12±0.06	0.03±0.01	0.07±0.04	0.01±0.01	0.00±0.00		-0.10 (-0.22,0.01)	0.0749	0.021	0.0784	Pre-surgery	2.9767	0.0386		-0.11 (-0.23,-0.00)	0.0495	0.0449	0.1333	Pre-surgery	2.7334	0.0433		0.072
D_0__Bacteria;D_1__Proteobacteria;D_2__Gammaproteobacteria;D_3__Pasteurellales;D_4__Pasteurellaceae;D_5__Haemophilus	Pre-surgery	not significant		7.20±0.68	7.99±1.39	6.71±1.27	5.79±0.97	8.46±0.59		-1.40 (-3.74,0.93)	0.2369	0.0124	0.0556	Pre-surgery	3.9642	0.0043		1.26 (-0.51,3.03)	0.1615	0.0585	0.169					0.008
D_0__Bacteria;D_1__Firmicutes;D_2__Clostridia;D_3__Clostridiales;D_4__Lachnospiraceae;D_5__Catonella	Pre-surgery	not significant		0.25±0.05	0.14±0.04	0.19±0.05	0.18±0.07	0.09±0.01		-0.07 (-0.24,0.10)	0.4183	0.0026	0.0197	Pre-surgery	2.8192	0.0005		-0.15 (-0.26,-0.05)	0.0041	0.0976	0.2221					0.002
D_0__Bacteria;D_1__Firmicutes;D_2__Clostridia;D_3__Clostridiales;D_4__Lachnospiraceae;D_5__Lachnoanaerobaculum	Pre-surgery	not significant		0.08±0.01	0.06±0.02	0.04±0.01	0.06±0.02	0.08±0.01		-0.02 (-0.07,0.02)	0.276	0.0366	0.1138	Pre-surgery	2.5316	0.0113		-0.00 (-0.04,0.03)	0.9784	0.1536	0.3203					0.012
D_0__Bacteria;D_1__Firmicutes;D_2__Clostridia;D_3__Clostridiales;D_4__Peptostreptococcaceae;D_5__Peptostreptococcus	Pre-surgery	not significant		0.15±0.04	0.17±0.05	0.10±0.02	0.07±0.02	0.05±0.01		-0.09 (-0.18,0.01)	0.0765	0.0186	0.0718	Pre-surgery	2.8696	0.0004		-0.10 (-0.19,-0.01)	0.0251	0.2459	0.4177					0.002
D_0__Bacteria;D_1__Bacteroidetes;D_2__Bacteroidia;D_3__Bacteroidales;D_4__Prevotellaceae;D_5__Prevotella 1	Pre-surgery	not significant		0.16±0.04	0.05±0.04	0.09±0.04	0.08±0.04	0.19±0.04		-0.08 (-0.20,0.04)	0.1909	0.017	0.0678	Pre-surgery	2.7173	0.0076		0.03 (-0.09,0.15)	0.5931	0.2856	0.4631					0.006
D_0__Bacteria;D_1__Firmicutes;D_2__Clostridia;D_3__Clostridiales;D_4__Defluviitaleaceae;D_5__Defluviitaleaceae UCG-011	Pre-surgery	not significant		0.06±0.02	0.01±0.01	0.01±0.01	0.01±0.01	0.06±0.01		-0.05 (-0.08,-0.01)	0.0243	0.0055	0.0326	Pre-surgery	2.8896	0.0023		-0.00 (-0.05,0.04)	0.9109	0.3612	0.5223					0.002
D_0__Bacteria;D_1__Fusobacteria;D_2__Fusobacteriia;D_3__Fusobacteriales;D_4__Leptotrichiaceae;D_5__Leptotrichia	Pre-surgery	not significant		3.24±0.58	1.94±0.43	2.19±0.42	1.72±0.31	2.46±0.24		-1.51 (-2.81,-0.21)	0.0228	0.0036	0.0235	Pre-surgery	3.912	0.0012		-0.77 (-2.02,0.47)	0.2213	0.4122	0.5804					0.02
D_0__Bacteria;D_1__Bacteroidetes;D_2__Bacteroidia;D_3__Bacteroidales;D_4__Prevotellaceae;D_5__Alloprevotella	Pre-surgery	not significant		4.58±0.52	2.98±0.62	2.93±0.58	1.36±0.25	3.52±0.33		-3.22 (-4.38,-2.07)	0	0	0	Pre-surgery	4.2059	0		-1.06 (-2.29,0.16)	0.0889	0.5118	0.6761					0.002
D_0__Bacteria;D_1__Bacteroidetes;D_2__Bacteroidia;D_3__Bacteroidales;D_4__Prevotellaceae;D_5__Prevotella 7	Pre-surgery	not significant		9.01±0.89	10.72±1.46	6.55±1.08	6.37±1.03	7.58±0.63		-2.64 (-5.32,0.04)	0.0533	0.003	0.0209	Pre-surgery	4.046	0.0046		-1.43 (-3.58,0.72)	0.192	0.5666	0.7216					0.004
D_0__Bacteria;D_1__Spirochaetes;D_2__Spirochaetia;D_3__Spirochaetales;D_4__Spirochaetaceae;D_5__Treponema 2	Pre-surgery	not significant		0.69±0.21	0.31±0.13	0.39±0.09	0.29±0.07	0.41±0.06		-0.40 (-0.84,0.04)	0.0712	0.0106	0.0507	Pre-surgery	3.3297	0.004		-0.28 (-0.71,0.14)	0.1933	0.7547	0.8412					0.068
D_0__Bacteria;D_1__Patescibacteria;D_2__Gracilibacteria;D_3__Absconditabacteriales (SR1);D_4__candidate division SR1 bacterium MGEHA;D_5__SR1_MGEHA	Pre-surgery	not significant		0.07±0.03	0.02±0.01	0.01±0.01	0.01±0.01	0.05±0.01		-0.06 (-0.11,-0.01)	0.0322	0.0007	0.0063	Pre-surgery	2.8242	0		-0.03 (-0.08,0.03)	0.3349	0.8788	0.9219					0.002
D_0__Bacteria;D_1__Actinobacteria;D_2__Actinobacteria;D_3__Micrococcales;D_4__Micrococcaceae;D_5__Rothia	Post-M6	Healthy Control		2.15±0.46	1.98±0.71	4.53±1.02	6.91±1.36	4.10±0.50		4.77 (1.92,7.61)	0.0012	0.0002	0.0022	Post-M6	4.3284	0.0009		1.96 (0.61,3.30)	0.0046	0	0.0001	Healthy Control	3.9714	0		0.002
D_0__Bacteria;D_1__Firmicutes;D_2__Bacilli;D_3__Lactobacillales;D_4__Streptococcaceae;D_5__Streptococcus	Post-M6	Healthy Control		11.44±1.08	12.59±1.31	23.26±2.34	24.08±2.36	15.14±0.86		12.64 (7.52,17.76)	0	0	0	Post-M6	4.7817	0		3.70 (0.97,6.43)	0.0081	0.0001	0.0014	Healthy Control	4.2635	0.0001		0.002
D_0__Bacteria;D_1__Firmicutes;D_2__Bacilli;D_3__Bacillales;D_4__Family XI;D_5__Gemella	Post-M6	Healthy Control		2.24±0.51	1.23±0.24	4.34±0.68	4.53±0.85	2.48±0.25		2.29 (0.33,4.26)	0.0224	0.0136	0.0584	Post-M6	4.0596	0.0231		0.25 (-0.88,1.37)	0.6667	0.0005	0.0049	Healthy Control	3.4264	0.0006		0.004
D_0__Bacteria;D_1__Firmicutes;D_2__Bacilli;D_3__Lactobacillales;D_4__Lactobacillaceae;D_5__Lactobacillus	Post-M6	Pre-surgery		0.51±0.34	1.01±0.44	1.26±0.55	6.15±1.77	0.10±0.06		5.64 (2.07,9.20)	0.0021	0	0.0002	Post-M6	4.4224	0		-0.42 (-1.11,0.27)	0.2344	0.0341	0.1107	Pre-surgery	3.3534	0.0339		0.002
D_0__Bacteria;D_1__Proteobacteria;D_2__Gammaproteobacteria;D_3__Betaproteobacteriales;D_4__Neisseriaceae;D_5__Eikenella	Post-M6	not significant		0.15±0.03	0.18±0.04	0.10±0.02	0.27±0.19	0.08±0.02		0.12 (-0.26,0.50)	0.5222	0.0235	0.0851	Post-M6	3.1302	0.0072		-0.07 (-0.14,-0.00)	0.0482	0.0774	0.2071					0.002
D_0__Bacteria;D_1__Actinobacteria;D_2__Actinobacteria;D_3__Bifidobacteriales;D_4__Bifidobacteriaceae;D_5__Scardovia	Post-M6	not significant		0.01±0.01	0.20±0.09	0.08±0.04	0.15±0.04	0.01±0.01		0.14 (0.06,0.23)	0.0014	0.0003	0.0031	Post-M6	2.8928	0.0014		0.00 (-0.03,0.03)	0.9897	0.7338	0.8284					0.014
D_0__Bacteria;D_1__Firmicutes;D_2__Negativicutes;D_3__Selenomonadales;D_4__Veillonellaceae;D_5__Anaeroglobus	Post-M6	not significant		0.02±0.01	0.06±0.02	0.11±0.04	0.10±0.03	0.01±0.00		0.08 (0.03,0.14)	0.004	0.0004	0.0039	Post-M6	2.7758	0.0419		-0.01 (-0.02,0.01)	0.3127	0.7784	0.8499					0.014
D_0__Bacteria;D_1__Firmicutes;D_2__Bacilli;D_3__Lactobacillales;D_4__Leuconostocaceae;D_5__Leuconostoc	Post-M6	not significant		0.00±0.00	0.00±0.00	0.01±0.01	0.02±0.02	0.00±0.00		0.02 (-0.01,0.05)	0.1402	0.036	0.1138	Post-M6	3.267	0.0128		0.00 (0.00,0.00)	NaN	NaN	NaN					0.018
D_0__Bacteria;D_1__Actinobacteria;D_2__Actinobacteria;D_3__Corynebacteriales;D_4__Corynebacteriaceae;D_5__Corynebacterium	not significant	Healthy Control		0.10±0.04	0.03±0.01	0.09±0.03	0.20±0.08	0.25±0.03		0.10 (-0.06,0.27)	0.2189	0.0642	0.1477					0.15 (0.05,0.24)	0.0031	0	0	Healthy Control	2.8501	0		0.142
D_0__Bacteria;D_1__Proteobacteria;D_2__Gammaproteobacteria;D_3__Betaproteobacteriales;D_4__Burkholderiaceae;D_5__Lautropia	not significant	Healthy Control		0.22±0.06	0.89±0.29	1.02±0.76	0.60±0.18	0.62±0.12		0.39 (0.01,0.76)	0.0442	0.2939	0.4603					0.41 (0.14,0.68)	0.0032	0	0.0001	Healthy Control	3.287	0		0.168
D_0__Bacteria;D_1__Firmicutes;D_2__Bacilli;D_3__Lactobacillales;D_4__Aerococcaceae;D_5__Abiotrophia	not significant	Healthy Control		0.01±0.00	0.04±0.01	0.01±0.01	0.03±0.03	0.07±0.01		0.02 (-0.04,0.09)	0.4523	0.3152	0.4707					0.06 (0.03,0.09)	0	0	0.0001	Healthy Control	2.5363	0		0.03
D_0__Bacteria;D_1__Actinobacteria;D_2__Actinobacteria;D_3__Actinomycetales;D_4__Actinomycetaceae;D_5__Actinomyces	not significant	Healthy Control		0.43±0.09	0.70±0.14	0.40±0.07	0.85±0.17	0.66±0.09		0.42 (0.04,0.79)	0.0295	0.0155	0.0641					0.23 (-0.01,0.47)	0.065	0.0003	0.0036	Healthy Control	3.1245	0.0003		0.166
D_0__Bacteria;D_1__Proteobacteria;D_2__Gammaproteobacteria;D_3__Cardiobacteriales;D_4__Cardiobacteriaceae;D_5__Cardiobacterium	not significant	Healthy Control		0.07±0.03	0.01±0.00	0.12±0.09	0.05±0.01	0.07±0.01		-0.02 (-0.08,0.04)	0.5322	0.4167	0.5556					0.01 (-0.05,0.07)	0.7818	0.0004	0.0047	Healthy Control	2.3099	0.0005		0.752
D_0__Bacteria;D_1__Bacteroidetes;D_2__Bacteroidia;D_3__Bacteroidales;D_4__Paludibacteraceae;D_5__F0058	not significant	Healthy Control		0.07±0.02	0.02±0.01	0.07±0.02	0.12±0.04	0.13±0.03		0.04 (-0.04,0.12)	0.3098	0.6542	0.7795					0.06 (0.00,0.12)	0.0454	0.0004	0.0042	Healthy Control	2.5413	0.0004		0.714
D_0__Bacteria;D_1__Firmicutes;D_2__Clostridia;D_3__Clostridiales;D_4__Lachnospiraceae;D_5__Oribacterium	not significant	Healthy Control		0.06±0.01	0.23±0.14	0.05±0.01	0.06±0.01	0.10±0.01		0.00 (-0.04,0.04)	0.9931	0.7647	0.8922					0.04 (-0.00,0.08)	0.0557	0.0014	0.0104	Healthy Control	2.4482	0.0014		0.73
D_0__Bacteria;D_1__Proteobacteria;D_2__Gammaproteobacteria;D_3__Betaproteobacteriales;D_4__Burkholderiaceae;D_5__Achromobacter	not significant	Healthy Control		0.00±0.00	0.04±0.04	0.02±0.02	0.02±0.02	0.07±0.04		0.02 (-0.01,0.05)	0.16	0.3711	0.5131					0.07 (-0.01,0.14)	0.0894	0.0071	0.0398	Healthy Control	3.2527	0.007		0.504
D_0__Bacteria;D_1__Bacteroidetes;D_2__Bacteroidia;D_3__Bacteroidales;D_4__Tannerellaceae;D_5__Tannerella	not significant	Healthy Control		0.20±0.03	0.13±0.04	0.20±0.04	0.19±0.03	0.29±0.04		-0.00 (-0.10,0.09)	0.9469	1	1					0.10 (-0.00,0.20)	0.0605	0.0094	0.0456	Healthy Control	2.7076	0.0101		0.824
D_0__Bacteria;D_1__Proteobacteria;D_2__Alphaproteobacteria;D_3__Rhizobiales;D_4__Rhizobiaceae;D_5__Allorhizobium	not significant	Healthy Control		0.01±0.01	0.01±0.00	0.01±0.01	0.00±0.00	0.11±0.06		-0.01 (-0.02,0.01)	0.5484	0.5896	0.7178					0.10 (-0.03,0.23)	0.1359	0.0172	0.0681	Healthy Control	3.0449	0.017		0.248
D_0__Bacteria;D_1__Firmicutes;D_2__Bacilli;D_3__Lactobacillales;D_4__Carnobacteriaceae;D_5__Granulicatella	not significant	Healthy Control		1.03±0.13	2.25±0.54	1.45±0.39	0.99±0.15	1.19±0.12		-0.04 (-0.43,0.34)	0.8243	0.5864	0.7178					0.15 (-0.19,0.50)	0.3815	0.0282	0.1006	Healthy Control	3.0054	0.0286		0.336
D_0__Bacteria;D_1__Proteobacteria;D_2__Gammaproteobacteria;D_3__Pasteurellales;D_4__Pasteurellaceae;D_5__Actinobacillus	not significant	Healthy Control		1.48±0.38	0.62±0.19	1.53±0.86	1.60±0.57	1.58±0.33		0.13 (-1.23,1.49)	0.8553	0.1141	0.2242					0.11 (-0.90,1.11)	0.8329	0.0314	0.1084	Healthy Control	3.3213	0.0315		0.074
D_0__Bacteria;D_1__Firmicutes;D_2__Negativicutes;D_3__Selenomonadales;D_4__Veillonellaceae;D_5__Selenomonas	not significant	Pre-surgery		0.09±0.02	0.10±0.03	0.14±0.03	0.09±0.02	0.02±0.01		-0.00 (-0.07,0.06)	0.9628	0.8871	0.9935					-0.07 (-0.12,-0.02)	0.0057	0.0023	0.0151	Pre-surgery	2.5778	0.0021		0.72
D_0__Bacteria;D_1__Firmicutes;D_2__Bacilli;D_3__Bacillales;D_4__Staphylococcaceae;D_5__Staphylococcus	not significant	Pre-surgery		0.52±0.34	0.76±0.75	0.09±0.07	0.71±0.60	0.00±0.00		0.19 (-1.18,1.55)	0.7877	0.5379	0.6846					-0.52 (-1.19,0.15)	0.1291	0.0038	0.0242	Pre-surgery	3.5206	0.0038		0.09
D_0__Bacteria;D_1__Proteobacteria;D_2__Gammaproteobacteria;D_3__Enterobacteriales;D_4__Enterobacteriaceae;D_5__Klebsiella	not significant	Pre-surgery		0.75±0.48	1.48±0.94	2.10±1.17	0.84±0.58	0.00±0.00		0.10 (-1.40,1.59)	0.8992	0.9622	1					-0.74 (-1.70,0.21)	0.1254	0.0085	0.0453	Pre-surgery	3.6029	0.0084		0.702
D_0__Bacteria;D_1__Actinobacteria;D_2__Actinobacteria;D_3__Bifidobacteriales;D_4__Bifidobacteriaceae;D_5__Bifidobacterium	not significant	Pre-surgery		0.02±0.01	0.16±0.08	0.10±0.04	0.35±0.20	0.00±0.00		0.32 (-0.08,0.72)	0.1146	0.0288	0.1009					-0.02 (-0.05,0.00)	0.059	0.0123	0.0573	Pre-surgery	2.4957	0.0122		0.23
D_0__Bacteria;D_1__Proteobacteria;D_2__Gammaproteobacteria;D_3__Enterobacteriales;D_4__Enterobacteriaceae;D_5__Escherichia-Shigella	not significant	Pre-surgery		0.84±0.72	0.06±0.04	0.00±0.00	0.02±0.01	0.00±0.00		-0.82 (-2.24,0.60)	0.2535	0.2084	0.3591					-0.84 (-2.26,0.58)	0.2441	0.0238	0.0911	Pre-surgery	3.6095	0.0235		0.242
D_0__Bacteria;D_1__Firmicutes;D_2__Clostridia;D_3__Clostridiales;D_4__Family XIII;D_5__[Eubacterium] saphenum group	not significant	not significant		0.03±0.01	0.03±0.02	0.02±0.01	0.02±0.01	0.07±0.02		-0.01 (-0.04,0.02)	0.5951	0.0744	0.1603					0.04 (-0.00,0.08)	0.0514	0.0171	0.0681					0.066
D_0__Bacteria;D_1__Actinobacteria;D_2__Coriobacteriia;D_3__Coriobacteriales;D_4__Atopobiaceae;D_5__Atopobium	not significant	not significant		0.18±0.04	0.75±0.17	0.29±0.07	0.31±0.06	0.27±0.05		0.13 (-0.01,0.27)	0.0672	0.0779	0.1647					0.08 (-0.03,0.20)	0.1603	0.0635	0.1787					0.54
D_0__Bacteria;D_1__Firmicutes;D_2__Bacilli;D_3__Lactobacillales;D_4__Enterococcaceae;D_5__Enterococcus	not significant	not significant		0.00±0.00	0.02±0.01	0.00±0.00	0.01±0.01	0.00±0.00		0.01 (-0.01,0.02)	0.1969	0.0455	0.1369					-0.00 (-0.00,0.00)	0.0982	0.0826	0.2104					0.054
D_0__Bacteria;D_1__Firmicutes;D_2__Bacilli;D_3__Lactobacillales;D_4__Streptococcaceae;D_5__Lactococcus	not significant	not significant		0.00±0.00	0.00±0.00	0.04±0.04	0.03±0.02	0.00±0.00		0.02 (-0.01,0.06)	0.1914	0.3525	0.5131					-0.00 (-0.00,0.00)	0.1485	0.0826	0.2104					0.606
D_0__Bacteria;D_1__Proteobacteria;D_2__Gammaproteobacteria;D_3__Xanthomonadales;D_4__Xanthomonadaceae;D_5__Stenotrophomonas	not significant	not significant		0.03±0.02	0.08±0.06	0.13±0.12	0.05±0.03	0.08±0.04		0.02 (-0.06,0.10)	0.6094	0.2213	0.3699					0.05 (-0.05,0.15)	0.3045	0.0861	0.2135					0.104
D_0__Bacteria;D_1__Actinobacteria;D_2__Actinobacteria;D_3__Corynebacteriales;D_4__Corynebacteriaceae;D_5__Corynebacterium 1	not significant	not significant		0.27±0.18	0.06±0.03	0.06±0.03	0.06±0.03	0.00±0.00		-0.20 (-0.56,0.16)	0.2687	0.8506	0.9623					-0.27 (-0.62,0.09)	0.1449	0.0925	0.2153					0.132
D_0__Bacteria;D_1__Proteobacteria;D_2__Gammaproteobacteria;D_3__Betaproteobacteriales;D_4__Burkholderiaceae;D_5__Comamonas	not significant	not significant		0.04±0.01	0.06±0.03	0.06±0.02	0.03±0.01	0.02±0.01		-0.01 (-0.03,0.01)	0.4228	0.2857	0.4603					-0.02 (-0.04,0.00)	0.1023	0.1028	0.2291					0.524
D_0__Bacteria;D_1__Bacteroidetes;D_2__Bacteroidia;D_3__Bacteroidales;D_4__Bacteroidaceae;D_5__Bacteroides	not significant	not significant		0.37±0.23	0.17±0.10	0.05±0.01	0.04±0.02	0.02±0.01		-0.33 (-0.78,0.12)	0.1465	0.0574	0.1477					-0.35 (-0.80,0.10)	0.1241	0.1133	0.2474					0.258
D_0__Bacteria;D_1__Actinobacteria;D_2__Actinobacteria;D_3__Bifidobacteriales;D_4__Bifidobacteriaceae;D_5__Parascardovia	not significant	not significant		0.01±0.01	0.01±0.01	0.01±0.00	0.05±0.04	0.00±0.00		0.04 (-0.04,0.11)	0.3309	0.3627	0.5131					-0.01 (-0.02,0.00)	0.1937	0.1587	0.3203					0.27
D_0__Bacteria;D_1__Proteobacteria;D_2__Gammaproteobacteria;D_3__Enterobacteriales;D_4__Enterobacteriaceae;D_5__Kluyvera	not significant	not significant		0.07±0.05	0.00±0.00	0.00±0.00	0.01±0.01	0.00±0.00		-0.06 (-0.17,0.05)	0.2855	0.5839	0.7178					-0.07 (-0.18,0.04)	0.2028	0.1587	0.3203					0.95
D_0__Bacteria;D_1__Firmicutes;D_2__Clostridia;D_3__Clostridiales;D_4__Family XI;D_5__Finegoldia	not significant	not significant		0.02±0.02	0.02±0.02	0.00±0.00	0.00±0.00	0.00±0.00		-0.02 (-0.06,0.02)	0.3777	1	1					-0.02 (-0.06,0.02)	0.3099	0.1587	0.3203					0.376
D_0__Bacteria;D_1__Proteobacteria;D_2__Gammaproteobacteria;D_3__Betaproteobacteriales;D_4__Neisseriaceae;D_5__Kingella	not significant	not significant		0.23±0.08	0.03±0.01	0.07±0.03	0.11±0.04	0.04±0.01		-0.12 (-0.30,0.05)	0.1666	0.5047	0.6497					-0.19 (-0.35,-0.03)	0.0201	0.1623	0.3216					0.368
D_0__Bacteria;D_1__Actinobacteria;D_2__Coriobacteriia;D_3__Coriobacteriales;D_4__Atopobiaceae;D_5__Olsenella	not significant	not significant		0.00±0.00	0.02±0.02	0.00±0.00	0.01±0.00	0.00±0.00		0.00 (-0.00,0.01)	0.4395	0.5895	0.7178					-0.00 (-0.01,0.00)	0.0534	0.1755	0.3414					0.44
D_0__Bacteria;D_1__Firmicutes;D_2__Erysipelotrichia;D_3__Erysipelotrichales;D_4__Erysipelotrichaceae;D_5__Solobacterium	not significant	not significant		0.06±0.01	0.06±0.02	0.03±0.01	0.03±0.01	0.05±0.01		-0.03 (-0.06,-0.00)	0.0373	0.0613	0.1477	Pre-surgery	2.5998	0.0458		-0.00 (-0.03,0.03)	0.9006	0.1836	0.3507					0.036
D_0__Bacteria;D_1__Proteobacteria;D_2__Gammaproteobacteria;D_3__Pseudomonadales;D_4__Moraxellaceae;D_5__Acinetobacter	not significant	not significant		0.37±0.35	0.82±0.73	0.67±0.47	0.09±0.06	0.52±0.36		-0.27 (-0.97,0.43)	0.4411	0.0646	0.1477	Pre-surgery	3.36	0.027		0.15 (-0.84,1.14)	0.7679	0.2137	0.3969					0.018
D_0__Bacteria;D_1__Firmicutes;D_2__Clostridia;D_3__Clostridiales;D_4__Peptostreptococcaceae;D_5__Filifactor	not significant	not significant		0.11±0.02	0.06±0.02	0.14±0.04	0.12±0.04	0.17±0.04		0.01 (-0.08,0.10)	0.7884	0.4683	0.6099	Post-M6	2.5243	0.0248		0.06 (-0.03,0.15)	0.2091	0.234	0.4177					0.14
D_0__Bacteria;D_1__Firmicutes;D_2__Clostridia;D_3__Clostridiales;D_4__Clostridiales vadinBB60 group;D_5__Clostridiales_Oral162	not significant	not significant		0.00±0.00	0.01±0.01	0.00±0.00	0.02±0.02	0.00±0.00		0.02 (-0.02,0.06)	0.409	0.7998	0.9141					-0.00 (-0.01,0.00)	0.22	0.2412	0.4177					0.33
D_0__Bacteria;D_1__Firmicutes;D_2__Clostridia;D_3__Clostridiales;D_4__Lachnospiraceae;D_5__Stomatobaculum	not significant	not significant		0.06±0.02	0.11±0.03	0.02±0.01	0.03±0.01	0.04±0.01		-0.03 (-0.07,0.01)	0.1436	0.0583	0.1477	Pre-surgery	2.59	0.0232		-0.01 (-0.05,0.02)	0.4632	0.2451	0.4177					0.006
D_0__Bacteria;D_1__Actinobacteria;D_2__Actinobacteria;D_3__Bifidobacteriales;D_4__Bifidobacteriaceae;D_5__Alloscardovia	not significant	not significant		0.01±0.00	0.08±0.03	0.04±0.03	0.13±0.12	0.00±0.00		0.12 (-0.12,0.36)	0.3143	0.3636	0.5131					-0.01 (-0.02,0.00)	0.1519	0.2453	0.4177					0.372
D_0__Bacteria;D_1__Fusobacteria;D_2__Fusobacteriia;D_3__Fusobacteriales;D_4__Leptotrichiaceae;D_5__Streptobacillus	not significant	not significant		0.20±0.12	0.00±0.00	0.43±0.42	0.18±0.13	0.07±0.03		-0.02 (-0.37,0.33)	0.9073	0.0591	0.1477	Pre-surgery	2.9669	0.0096		-0.13 (-0.37,0.11)	0.2846	0.2702	0.4448					0.006
D_0__Bacteria;D_1__Firmicutes;D_2__Clostridia;D_3__Clostridiales;D_4__Family XI;D_5__Peptoniphilus	not significant	not significant		0.03±0.02	0.02±0.01	0.01±0.01	0.01±0.01	0.00±0.00		-0.02 (-0.07,0.03)	0.4713	0.4017	0.5486					-0.03 (-0.07,0.02)	0.2403	0.3062	0.4879					0.83
D_0__Bacteria;D_1__Proteobacteria;D_2__Gammaproteobacteria;D_3__Enterobacteriales;D_4__Enterobacteriaceae;D_5__Pantoea	not significant	not significant		0.00±0.00	0.00±0.00	0.00±0.00	0.08±0.06	0.00±0.00		0.08 (-0.04,0.20)	0.2169	0.1775	0.326					-0.00 (-0.01,0.00)	0.3189	0.3237	0.4879					0.114
D_0__Bacteria;D_1__Firmicutes;D_2__Clostridia;D_3__Clostridiales;D_4__Family XI;D_5__Anaerococcus	not significant	not significant		0.00±0.00	0.02±0.02	0.00±0.00	0.00±0.00	0.00±0.00		0.00 (-0.00,0.01)	0.4343	1	1					-0.00 (-0.00,0.00)	0.3189	0.3237	0.4879					0.972
D_0__Bacteria;D_1__Bacteroidetes;D_2__Bacteroidia;D_3__Flavobacteriales;D_4__Weeksellaceae;D_5__Cloacibacterium	not significant	not significant		0.02±0.02	0.00±0.00	0.00±0.00	0.00±0.00	0.00±0.00		-0.02 (-0.07,0.02)	0.3189	1	1					-0.02 (-0.07,0.02)	0.3189	0.3237	0.4879					0.252
D_0__Bacteria;D_1__Bacteroidetes;D_2__Bacteroidia;D_3__Flavobacteriales;D_4__Crocinitomicaceae;D_5__Fluviicola	not significant	not significant		0.04±0.04	0.00±0.00	0.00±0.00	0.00±0.00	0.00±0.00		-0.04 (-0.11,0.04)	0.3189	1	1					-0.04 (-0.11,0.04)	0.3189	0.3237	0.4879					0.474
D_0__Bacteria;D_1__Bacteroidetes;D_2__Bacteroidia;D_3__Sphingobacteriales;D_4__Lentimicrobiaceae;D_5__LentimicrobiaceaeE1K9	not significant	not significant		0.35±0.24	0.00±0.00	0.05±0.02	0.04±0.02	0.09±0.02		-0.31 (-0.79,0.16)	0.1949	0.0635	0.1477	Pre-surgery	3.2443	0.0191		-0.27 (-0.74,0.21)	0.2707	0.3413	0.5059					0.056
D_0__Bacteria;D_1__Bacteroidetes;D_2__Bacteroidia;D_3__Bacteroidales;D_4__Prevotellaceae;D_5__Prevotella	not significant	not significant		3.61±0.83	4.14±0.61	3.08±0.42	2.51±0.39	2.31±0.17		-1.10 (-2.91,0.71)	0.2304	0.2202	0.3699	Pre-surgery	3.7948	0.011		-1.29 (-2.96,0.37)	0.1273	0.3795	0.5414					0.012
D_0__Bacteria;D_1__Firmicutes;D_2__Clostridia;D_3__Clostridiales;D_4__Peptostreptococcaceae;D_5__[Eubacterium] yurii group	not significant	not significant		0.05±0.02	0.02±0.01	0.03±0.01	0.02±0.01	0.02±0.00		-0.03 (-0.07,0.01)	0.0976	0.0109	0.0507					-0.03 (-0.07,0.00)	0.059	0.4233	0.5807					0.048
D_0__Bacteria;D_1__Tenericutes;D_2__Mollicutes;D_3__Mycoplasmatales;D_4__Mycoplasmataceae;D_5__Mycoplasma	not significant	not significant		0.23±0.11	0.49±0.18	0.13±0.03	0.15±0.05	0.13±0.03		-0.08 (-0.32,0.15)	0.4744	0.4099	0.5532					-0.10 (-0.32,0.12)	0.3716	0.4755	0.6433					0.144
D_0__Bacteria;D_1__Firmicutes;D_2__Clostridia;D_3__Clostridiales;D_4__Clostridiales vadinBB60 group;D_5__Clostridiales_Oral260	not significant	not significant		0.05±0.05	0.02±0.01	0.01±0.01	0.01±0.01	0.02±0.02		-0.03 (-0.13,0.06)	0.4556	1	1					-0.03 (-0.12,0.07)	0.5597	0.481	0.6433					0.542
D_0__Bacteria;D_1__Firmicutes;D_2__Negativicutes;D_3__Selenomonadales;D_4__Veillonellaceae;D_5__Dialister	not significant	not significant		0.22±0.04	0.38±0.09	0.31±0.06	0.21±0.05	0.14±0.02		-0.02 (-0.14,0.11)	0.7984	0.7769	0.897					-0.08 (-0.17,0.02)	0.1074	0.5356	0.6989					0.708
D_0__Bacteria;D_1__Firmicutes;D_2__Negativicutes;D_3__Selenomonadales;D_4__Veillonellaceae;D_5__Megasphaera	not significant	not significant		0.23±0.05	0.18±0.05	0.09±0.02	0.19±0.06	0.25±0.06		-0.04 (-0.18,0.11)	0.6291	0.0619	0.1477					0.03 (-0.12,0.18)	0.7168	0.5767	0.7216					0.34
D_0__Bacteria;D_1__Proteobacteria;D_2__Gammaproteobacteria;D_3__Enterobacteriales;D_4__Enterobacteriaceae;D_5__Serratia	not significant	not significant		0.00±0.00	0.04±0.04	0.26±0.26	0.01±0.00	0.00±0.00		0.00 (-0.00,0.01)	0.1967	0.2012	0.3533					0.00 (-0.00,0.00)	0.5665	0.5767	0.7216					0.858
D_0__Bacteria;D_1__Firmicutes;D_2__Negativicutes;D_3__Selenomonadales;D_4__Veillonellaceae;D_5__Veillonella	not significant	not significant		4.21±0.56	6.49±0.71	4.65±0.76	5.07±0.68	3.59±0.32		0.86 (-0.89,2.61)	0.3337	0.3139	0.4707					-0.62 (-1.90,0.66)	0.3398	0.5868	0.7216					0.892
D_0__Bacteria;D_1__Proteobacteria;D_2__Gammaproteobacteria;D_3__Pseudomonadales;D_4__Pseudomonadaceae;D_5__Pseudomonas	not significant	not significant		1.27±0.78	2.86±1.33	1.34±0.85	1.25±0.75	1.79±0.84		-0.02 (-2.16,2.12)	0.9852	0.6171	0.7431					0.52 (-1.75,2.78)	0.6531	0.6051	0.7357					0.96
D_0__Bacteria;D_1__Fusobacteria;D_2__Fusobacteriia;D_3__Fusobacteriales;D_4__Leptotrichiaceae;D_5__Sneathia	not significant	not significant		0.01±0.01	0.06±0.05	0.01±0.01	0.04±0.03	0.00±0.00		0.02 (-0.05,0.09)	0.499	1	1					-0.01 (-0.04,0.01)	0.2717	0.6461	0.7768					0.708
D_0__Bacteria;D_1__Proteobacteria;D_2__Gammaproteobacteria;D_3__Enterobacteriales;D_4__Enterobacteriaceae;D_5__Enterobacter	not significant	not significant		0.16±0.10	0.03±0.02	0.01±0.01	0.34±0.28	0.27±0.26		0.18 (-0.41,0.76)	0.5569	1	1					0.10 (-0.46,0.66)	0.7124	0.6886	0.8186					0.644
D_0__Bacteria;D_1__Bacteroidetes;D_2__Bacteroidia;D_3__Bacteroidales;D_4__Rikenellaceae;D_5__RikenellaceaeRC9	not significant	not significant		0.09±0.06	0.02±0.01	0.02±0.01	0.02±0.01	0.04±0.02		-0.07 (-0.18,0.05)	0.2388	0.1554	0.295					-0.05 (-0.16,0.07)	0.4089	0.7025	0.8225					0.276
D_0__Bacteria;D_1__Firmicutes;D_2__Bacilli;D_3__Lactobacillales;D_4__P5D1-392;D_5__Granulicatella sp. BB-11	not significant	not significant		0.02±0.01	0.00±0.00	0.01±0.01	0.03±0.02	0.02±0.00		0.01 (-0.03,0.05)	0.6536	0.7639	0.8922					-0.00 (-0.02,0.01)	0.6669	0.7322	0.8284					0.746
D_0__Bacteria;D_1__Proteobacteria;D_2__Gammaproteobacteria;D_3__Pseudomonadales;D_4__Moraxellaceae;D_5__Moraxella	not significant	not significant		0.03±0.02	0.00±0.00	0.00±0.00	0.00±0.00	0.02±0.01		-0.02 (-0.06,0.01)	0.2034	0.2945	0.4603					-0.00 (-0.05,0.04)	0.9167	0.7355	0.8284					0.912
D_0__Bacteria;D_1__Epsilonbacteraeota;D_2__Campylobacteria;D_3__Campylobacterales;D_4__Campylobacteraceae;D_5__Campylobacter	not significant	not significant		1.51±0.18	1.06±0.18	1.36±0.20	1.24±0.17	1.28±0.14		-0.27 (-0.76,0.23)	0.2917	0.0639	0.1477					-0.23 (-0.68,0.22)	0.3201	0.7752	0.8499					0.224
D_0__Bacteria;D_1__Firmicutes;D_2__Clostridia;D_3__Clostridiales;D_4__Lachnospiraceae;D_5__Shuttleworthia	not significant	not significant		0.01±0.00	0.10±0.04	0.01±0.00	0.02±0.01	0.01±0.00		0.01 (-0.00,0.02)	0.1328	0.2959	0.4603					0.00 (-0.01,0.01)	0.9102	0.8115	0.877					0.81
D_0__Bacteria;D_1__Bacteroidetes;D_2__Bacteroidia;D_3__Bacteroidales;D_4__Prevotellaceae;D_5__Prevotella 6	not significant	not significant		0.61±0.10	0.60±0.15	0.32±0.06	0.42±0.08	0.50±0.09		-0.19 (-0.45,0.06)	0.1399	0.1191	0.23	Pre-surgery	3.0094	0.0339		-0.11 (-0.38,0.16)	0.438	0.8285	0.8864					0.038
D_0__Bacteria;D_1__Bacteroidetes;D_2__Bacteroidia;D_3__Bacteroidales;D_4__Bacteroidales Incertae Sedis;D_5__Phocaeicola	not significant	not significant		0.02±0.02	0.03±0.02	0.03±0.01	0.01±0.00	0.01±0.00		-0.01 (-0.04,0.03)	0.6133	0.184	0.3324					-0.02 (-0.05,0.02)	0.3697	0.8418	0.8918					0.128
D_0__Bacteria;D_1__Firmicutes;D_2__Negativicutes;D_3__Selenomonadales;D_4__Veillonellaceae;D_5__Selenomonas 3	not significant	not significant		0.14±0.03	0.11±0.02	0.22±0.05	0.22±0.06	0.09±0.03		0.08 (-0.06,0.21)	0.2607	0.1743	0.3253					-0.05 (-0.13,0.03)	0.2149	0.9374	0.9738					0.154
D_0__Bacteria;D_1__Actinobacteria;D_2__Actinobacteria;D_3__Actinomycetales;D_4__Actinomycetaceae;D_5__F0332	not significant	not significant		0.00±0.00	0.00±0.00	0.00±0.00	0.05±0.02	0.01±0.00		0.04 (0.00,0.08)	0.0287	0.0358	0.1138					0.00 (-0.01,0.01)	0.9833	0.9525	0.9774					0.026
D_0__Bacteria;D_1__Synergistetes;D_2__Synergistia;D_3__Synergistales;D_4__Synergistaceae;D_5__Pyramidobacter	not significant	not significant		0.00±0.00	0.01±0.01	0.03±0.01	0.02±0.01	0.01±0.00		0.02 (-0.01,0.05)	0.1699	0.0665	0.1491					0.00 (-0.01,0.01)	0.373	0.9591	0.9774					0.248
D_0__Bacteria;D_1__Firmicutes;D_2__Clostridia;D_3__Clostridiales;D_4__Family XI;D_5__Parvimonas	not significant	not significant		0.29±0.05	0.53±0.12	0.38±0.09	0.38±0.09	0.24±0.05		0.09 (-0.12,0.30)	0.3925	0.9776	1					-0.05 (-0.19,0.09)	0.46	0.9748	0.984					0.244
D_0__Bacteria;D_1__Actinobacteria;D_2__Coriobacteriia;D_3__Coriobacteriales;D_4__Eggerthellaceae;D_5__Cryptobacterium	not significant	not significant		0.00±0.00	0.04±0.02	0.01±0.00	0.01±0.00	0.00±0.00		0.00 (-0.00,0.01)	0.1735	0.0972	0.1979					-0.00 (-0.00,0.00)	0.6481	1	1					0.394
D_0__Bacteria;D_1__Proteobacteria;D_2__Gammaproteobacteria;D_3__Vibrionales;D_4__Vibrionaceae;D_5__Vibrio	not significant	not significant		0.00±0.00	0.00±0.00	0.06±0.05	0.01±0.01	0.00±0.00		0.01 (-0.00,0.02)	0.0961	0.1003	0.2007	Post-M6	2.9736	0.0434		0.00 (0.00,0.00)	NaN	NaN	NaN					0.026
D_0__Bacteria;D_1__Actinobacteria;D_2__Actinobacteria;D_3__Micrococcales;D_4__Micrococcaceae;D_5__Kocuria	not significant	not significant		0.00±0.00	0.00±0.00	0.00±0.00	0.02±0.02	0.00±0.00		0.02 (-0.02,0.07)	0.3101	0.3711	0.5131					0.00 (0.00,0.00)	NaN	NaN	NaN					0.09
D_0__Bacteria;D_1__Firmicutes;D_2__Bacilli;D_3__Bacillales;D_4__Bacillaceae;D_5__Geobacillus	not significant	not significant		0.00±0.00	0.01±0.01	0.00±0.00	0.02±0.02	0.00±0.00		0.02 (-0.02,0.06)	0.3128	0.3711	0.5131					0.00 (0.00,0.00)	NaN	NaN	NaN					0.27
D_0__Bacteria;D_1__Firmicutes;D_2__Negativicutes;D_3__Selenomonadales;D_4__Acidaminococcaceae;D_5__Acidaminococcus	not significant	not significant		0.00±0.00	0.02±0.02	0.00±0.00	0.00±0.00	0.00±0.00		0.00 (-0.00,0.00)	0.3189	1	1					0.00 (0.00,0.00)	NaN	NaN	NaN					0.722
D_0__Bacteria;D_1__Proteobacteria;D_2__Gammaproteobacteria;D_3__Betaproteobacteriales;D_4__Burkholderiaceae;D_5__Burkholderia	not significant	not significant		0.00±0.00	0.00±0.00	0.21±0.21	0.00±0.00	0.00±0.00		0.00 (0.00,0.00)	NaN	NaN	NaN					0.00 (0.00,0.00)	NaN	NaN	NaN					0.512
D_0__Bacteria;D_1__Proteobacteria;D_2__Gammaproteobacteria;D_3__Enterobacteriales;D_4__Enterobacteriaceae;D_5__Morganella	not significant	not significant		0.00±0.00	0.13±0.13	0.00±0.00	0.00±0.00	0.00±0.00		0.00 (0.00,0.00)	NaN	NaN	NaN					0.00 (0.00,0.00)	NaN	NaN	NaN					0.646
