# Supplementary material for: Restoration of the Oral Microbiota After Surgery for Head and Neck Squamous Cell Carcinoma Is Associated With Patient Outcomes
Source: Front Oncol. 2021 Oct 6;11:737843. doi: 10.3389/fonc.2021.737843 (PMC8527003; doi:10.3389/fonc.2021.737843)
Supplement: Supplementary file 6 [file Table_3.xlsx]

## Sheet: Table S3
Table S3. Univariant and multivariant regression analysis of clinical features in the changes of oral microbiota between pre-surgery and post-surgery at 6 months.
Genus	Group	glm p value		Factor	glm p value	glm p value
	(group1 vs group2)	(group1 vs group2)		(factor1 vs factor2)	(factor1 vs factor2)	(multiple)
Streptococcus	Pre-surgery vs Post-M6	≤ 0.001		Age (Old vs Young)	0.946
	Pre-surgery vs Post-M6	≤ 0.001		Gender (Female vs Male)	0.059
	Pre-surgery vs Post-M6	≤ 0.001		Smoking (No vs Yes)	0.507
	Pre-surgery vs Post-M6	≤ 0.001		Alcohol (No vs Yes)	0.465
	Pre-surgery vs Post-M6	≤ 0.001		Site (OSCC vs nonOSCC)	0.019	0.063
	Pre-surgery vs Post-M6	≤ 0.001		T stage (T12 vs T34)	0.007	0.087
	Pre-surgery vs Post-M6	≤ 0.001		N stage (N0 vs N12)	0.053
	Pre-surgery vs Post-M6	≤ 0.001		HPV (No vs Yes)	0.212
	Pre-surgery vs Post-M6	≤ 0.001		Post-chem (No vs Yes)	0.863
	Pre-surgery vs Post-M6	≤ 0.001		Post-RT (No vs Yes)	0.019	0.032
	Pre-surgery vs Post-M6	≤ 0.001		Relapse (No vs Yes)	0.081
Rothia	Pre-surgery vs Post-M6	≤ 0.01		Age (Old vs Young)	0.687
	Pre-surgery vs Post-M6	≤ 0.01		Gender (Female vs Male)	0.47
	Pre-surgery vs Post-M6	≤ 0.01		Smoking (No vs Yes)	0.023	0.076
	Pre-surgery vs Post-M6	≤ 0.01		Alcohol (No vs Yes)	0.722
	Pre-surgery vs Post-M6	≤ 0.01		Site (OSCC vs nonOSCC)	0.823
	Pre-surgery vs Post-M6	≤ 0.01		T stage (T12 vs T34)	0.192
	Pre-surgery vs Post-M6	≤ 0.01		N stage (N0 vs N12)	0.051
	Pre-surgery vs Post-M6	≤ 0.01		HPV (No vs Yes)	0.039	0.183
	Pre-surgery vs Post-M6	≤ 0.01		Post-chem (No vs Yes)	0.073
	Pre-surgery vs Post-M6	≤ 0.001		Post-RT (No vs Yes)	0.003	0.035
	Pre-surgery vs Post-M6	≤ 0.01		Relapse (No vs Yes)	0.167
Gemella	Pre-surgery vs Post-M6	≤0.05		Age (Old vs Young)	0.124
	Pre-surgery vs Post-M6	≤0.05		Gender (Female vs Male)	0.413
	Pre-surgery vs Post-M6	≤0.05		Smoking (No vs Yes)	0.194
	Pre-surgery vs Post-M6	≤0.05		Alcohol (No vs Yes)	0.061
	Pre-surgery vs Post-M6	≤0.05		Site (OSCC vs nonOSCC)	0.221
	Pre-surgery vs Post-M6	≤0.05		T stage (T12 vs T34)	0.778
	Pre-surgery vs Post-M6	≤0.05		N stage (N0 vs N12)	0.55
	Pre-surgery vs Post-M6	≤0.05		HPV (No vs Yes)	0.071
	Pre-surgery vs Post-M6	≤0.05		Post-chem (No vs Yes)	0.446
	Pre-surgery vs Post-M6	≤0.05		Post-RT (No vs Yes)	0.985
	Pre-surgery vs Post-M6	≤0.05		Relapse (No vs Yes)	0.051
Fusobacterium	Pre-surgery vs Post-M6	≤ 0.01		Age (Old vs Young)	0.574
	Pre-surgery vs Post-M6	≤ 0.01		Gender (Female vs Male)	0.868
	Pre-surgery vs Post-M6	≤ 0.01		Smoking (No vs Yes)	0.221
	Pre-surgery vs Post-M6	≤ 0.01		Alcohol (No vs Yes)	0.13
	Pre-surgery vs Post-M6	≤ 0.01		Site (OSCC vs nonOSCC)	0.003	0.016
	Pre-surgery vs Post-M6	≤ 0.01		T stage (T12 vs T34)	0.033	0.178
	Pre-surgery vs Post-M6	≤ 0.01		N stage (N0 vs N12)	0.541
	Pre-surgery vs Post-M6	≤ 0.01		HPV (No vs Yes)	0.358
	Pre-surgery vs Post-M6	≤ 0.01		Post-chem (No vs Yes)	0.181
	Pre-surgery vs Post-M6	≤ 0.01		Post-RT (No vs Yes)	0.541
	Pre-surgery vs Post-M6	≤ 0.01		Relapse (No vs Yes)	0.518
Capnocytophaga	Pre-surgery vs Post-M6	≤ 0.01		Age (Old vs Young)	0.112
	Pre-surgery vs Post-M6	≤ 0.01		Gender (Female vs Male)	0.509
	Pre-surgery vs Post-M6	≤ 0.01		Smoking (No vs Yes)	0.015	0.064
	Pre-surgery vs Post-M6	≤ 0.01		Alcohol (No vs Yes)	0.735
	Pre-surgery vs Post-M6	≤ 0.01		Site (OSCC vs nonOSCC)	0.153
	Pre-surgery vs Post-M6	≤ 0.01		T stage (T12 vs T34)	0.113
	Pre-surgery vs Post-M6	≤ 0.01		N stage (N0 vs N12)	0.01	0.042
	Pre-surgery vs Post-M6	≤ 0.01		HPV (No vs Yes)	0.082
	Pre-surgery vs Post-M6	≤ 0.01		Post-chem (No vs Yes)	0.758
	Pre-surgery vs Post-M6	≤ 0.01		Post-RT (No vs Yes)	0.063
	Pre-surgery vs Post-M6	≤ 0.01		Relapse (No vs Yes)	0.342
Prevotella 7	Pre-surgery vs Post-M6	≤0.05		Age (Old vs Young)	0.657
	Pre-surgery vs Post-M6	≤0.05		Gender (Female vs Male)	0.894
	Pre-surgery vs Post-M6	≤0.05		Smoking (No vs Yes)	0.184
	Pre-surgery vs Post-M6	≤0.05		Alcohol (No vs Yes)	0.182
	Pre-surgery vs Post-M6	≤0.05		Site (OSCC vs nonOSCC)	0.02	0.02
	Pre-surgery vs Post-M6	≤0.05		T stage (T12 vs T34)	0.376
	Pre-surgery vs Post-M6	≤0.05		N stage (N0 vs N12)	0.587
	Pre-surgery vs Post-M6	≤0.05		HPV (No vs Yes)	0.353
	Pre-surgery vs Post-M6	≤0.05		Post-chem (No vs Yes)	0.37
	Pre-surgery vs Post-M6	≤0.05		Post-RT (No vs Yes)	0.873
	Pre-surgery vs Post-M6	≤0.05		Relapse (No vs Yes)	0.683
Alloprevotella	Pre-surgery vs Post-M6	≤0.001		Age (Old vs Young)	0.439
	Pre-surgery vs Post-M6	≤0.001		Gender (Female vs Male)	0.715
	Pre-surgery vs Post-M6	≤0.001		Smoking (No vs Yes)	0.546
	Pre-surgery vs Post-M6	≤0.001		Alcohol (No vs Yes)	0.377
	Pre-surgery vs Post-M6	≤0.001		Site (OSCC vs nonOSCC)	0.087
	Pre-surgery vs Post-M6	≤0.001		T stage (T12 vs T34)	0.898
	Pre-surgery vs Post-M6	≤0.001		N stage (N0 vs N12)	0.303
	Pre-surgery vs Post-M6	≤0.001		HPV (No vs Yes)	0.44
	Pre-surgery vs Post-M6	≤0.001		Post-chem (No vs Yes)	0.131
	Pre-surgery vs Post-M6	≤0.001		Post-RT (No vs Yes)	0.142
	Pre-surgery vs Post-M6	≤0.001		Relapse (No vs Yes)	0.144
Leptotrichia	Pre-surgery vs Post-M6	≤0.05		Age (Old vs Young)	0.333
	Pre-surgery vs Post-M6	≤0.05		Gender (Female vs Male)	0.486
	Pre-surgery vs Post-M6	≤0.05		Smoking (No vs Yes)	0.42
	Pre-surgery vs Post-M6	≤0.05		Alcohol (No vs Yes)	0.914
	Pre-surgery vs Post-M6	≤0.05		Site (OSCC vs nonOSCC)	0.444
	Pre-surgery vs Post-M6	≤0.05		T stage (T12 vs T34)	0.743
	Pre-surgery vs Post-M6	≤0.05		N stage (N0 vs N12)	0.443
	Pre-surgery vs Post-M6	≤0.05		HPV (No vs Yes)	0.918
	Pre-surgery vs Post-M6	≤0.05		Post-chem (No vs Yes)	0.827
	Pre-surgery vs Post-M6	≤0.05		Post-RT (No vs Yes)	0.582
	Pre-surgery vs Post-M6	≤0.05		Relapse (No vs Yes)	0.282
